# Supplementary material for: Endoscopic Resection Versus Laparoscopic Resection for Gastric Submucosal Tumors: A Systematic Review and Meta‐Analysis of Safety and Efficacy
Source: Asian J Endosc Surg. 2025 Jun 24;18(1):e70104. doi: 10.1111/ases.70104 (PMC12187583; doi:10.1111/ases.70104)
Supplement: Supplementary file 2 — File S2. Newcastle‐Ottawa Scale. [file ASES-18-e70104-s003.xlsx]

## Sheet: Sheet1
Study	Selection	Comparability	Outcome	NOS Score
Wang .L et al., 2011 [27]	4	1	3	8
Jeong. I et al., 2012 [18]	4	0	3	7
Wu. C et al., 2015 [25]	4	1	3	8
Meng. F et al., 2016 [22]	4	0	3	7
Wang. H et al., 2016 [24]	4	1	3	8
Dai. W et al., 2017 [17]	4	1	3	8
Gluzman.M et al., 2017 [15]	4	0	3	7
He. B et al., 2018 [16]	4	1	3	8
Zhang. H et al., 2019 [28]	4	0	3	7
Yip. HC et al., 2019 [26]	3	0	3	6
Dong. X et al., 2020 [14]	4	2	3	9
Zhao. Y et al., 2020 [29]	4	0	3	7
Li. D et al., 2022 [19]	4	2	3	9
Li. Y et al., 2022 [20]	4	2	3	9
Liu. Y et al., 2022 [21]	4	2	3	9
Meng. X et al., 2022 [23]	4	1	3	8
Chang. W et al., 2023 [13]	4	0	3	7
